# Supplementary material for: A novel mitovirus associated with the fungal entomopathogen Zoophthora radicans
Source: PLoS One. 2025 Sep 5;20(9):e0331239. doi: 10.1371/journal.pone.0331239 (PMC12412937; doi:10.1371/journal.pone.0331239)
Supplement: S1 Table — Host plant was identified to the genus and when confident, to species level. (XLSX) [file pone.0331239.s001.xlsx]

## Sheet: Sheet1
Sample ID	Host plant genus	Host plant species	Color	Morph	Cadaver	Metatranscriptome Pool	Mitovirus
SSU65	Trifolium	pratense	Red	Winged	No	1	No
SSU 75	Trifolium	pratense	Green	Unwinged	No	1	No
SSU 80	Vicia	sp.	Green	Unwinged	No	NA	No
SSU 91	Vicia	sp.	Green	Unwinged	No	NA	No
SSU 116	Vicia	sp.	Green	Unwinged	No	NA	No
SSU 118	Vicia	sp.	Green	Unwinged	No	NA	No
SSU 152	Vicia	sp.	Green	Unwinged	No	NA	No
SSU 158	Vicia	sp.	Green	Winged	No	NA	No
SSU 83	Vicia	sp.	Green	Unwinged	Yes	NA	No
SSU 84	Vicia	sp.	Green	Unwinged	Yes	NA	No
SSU 59	Trifolium	repens	Green	Unwinged	No	2	Yes
SSU 68	Trifolium	pratense	Green	Winged	No	1	No
SSU 90	Trifolium	pratense	Red	Winged	No	2	No
SSU 97	Trifolium	sp.	Green	Winged	No	NA	No
SSU 101	Trifolium	sp.	Red	Unwinged	No	2	Yes
SSU 107	Trifolium	sp.	Green	Winged	No	2	No
SSU 109	Trifolium	sp.	Red	Unwinged	No	1	No
SSU 110	Trifolium	sp.	Red	Unwinged	No	1	No
SSU 132	Trifolium	pratense	Green	Unwinged	No	2	No
SSU 136	Trifolium	pratense	Red	Winged	No	NA	No
